# Supplementary material for: Mapping the metabolic reprogramming induced by sodium-glucose cotransporter 2 inhibition
Source: JCI Insight. 2023 Apr 10;8(7):e164296. doi: 10.1172/jci.insight.164296 (PMC10132155; doi:10.1172/jci.insight.164296)
Supplement: Supplemental table 1 [file jciinsight-8-164296-s216.xlsx]

## Sheet: Sheet1_1
	(2-Aminoethyl)Phosphonate	10-HAD	10-Hydroxydecanoic acid	13Z,16Z-docosadienoic acid	14-Methylhexadecanoic acid	1-Aminocyclopropanecarboxylate	1-Hydroxy-2-Naphthoate	1-Methyladenosine	1-Methylnicotinamide	2,3-Diaminopropionate	2,3-Dihydroxybenzoate	2,4-Dihydroxypteridine	2,6-Dihydroxypyridine	2-Acetamido-2-Deoxy-Beta-D-Glucosylamine	2-Aminoadipate	2-Aminoisobutyrate	2-Aminophenol	2'-Deoxy-5'-Adenosine Monophosphate (dAMP)	2'-Deoxyadenosine 5'-Diphosphate (Dadp)	2-hydroxy glutarate	2-Hydroxy-4-(Methylthio)Butyric Acid	2-Hydroxyhexadecanoic acid	2-Hydroxyisocaproic acid&2-Hydroxyhexanoic acid&2-Ethyl-2-hydroxybutyric acid	2-Hydroxypyridine	2-Hydroxytetradecanoic acid	2-Methylcitrate	2-Methylmaleate	2-Methylpropanal	2-Phosphoglycerate	3-(2-Hydroxyphenyl)Propanoate	3-(4-Hydroxyphenyl)Pyruvate	3,4 Dihydroxymandelate	3,4-Dihydroxybenzoate	3,4-Dihydroxyphenylglycol	3,5-Diiodo-L-Thyronine	3,5-Diiodo-L-Tyrosine	3-Amino-4-Hydroxybenzoate	3-Amino-5-Hydroxybenzoate	3-Dehydroshikimate	3-Hydroxy-3-Methylglutaryl-Coa	3-Hydroxyanthranilate	3-Hydroxybenzaldehyde	3-Hydroxybenzyl Alcohol & 4-Methylcatechol	3-Hydroxybutanoate	3-hydroxybutyric acid	3-Hydroxykynurenine	3-Hydroxymethylglutarate	3-Hydroxyoctanoic acid	3-Methoxy-4-Hydroxymandelate
01_WT_kidney1_1	0	541958	492736	63549.3	2.09318e+06	0	135053	2.30261e+07	0	0	666438	1.3917e+06	0	5.60287e+06	4.56792e+07	0	0	1.50661e+06	0	1.99387e+07	0	481199	1.33033e+06	3.80037e+06	0	862073	6.64505e+07	0	9.31207e+06	16474.6	124669	0	0	0	0	0	0	0	0	0	215626	0	62604.6	1.02935e+07	7.49984e+06	1.96388e+07	3.03813e+06	556561	0
02_WT_kidney2_1	0	624396	363473	118725	1.40923e+06	0	84287.6	4.12116e+07	0	0	473196	2.04313e+06	0	3.84775e+06	3.69421e+07	0	0	2.46653e+06	0	2.33019e+07	0	360661	1.40726e+06	2.71559e+06	59596.7	881429	5.95173e+07	0	9.08893e+06	31305	207915	0	0	0	0	0	0	0	0	0	173465	0	41189.6	1.09681e+07	8.81546e+06	2.09911e+07	2.45206e+06	433382	0
03_WT_kidney3_1	0	446095	497336	0	1.12905e+06	0	116997	2.79475e+07	0	0	397318	2.03271e+06	0	3.8835e+06	4.19436e+07	0	0	2.14351e+06	0	1.82888e+07	0	289753	1.50742e+06	2.78632e+06	65082.6	993783	5.24817e+07	0	4.87592e+06	36538.7	175142	0	0	0	0	0	0	0	0	0	128031	0	0	1.79566e+07	1.33778e+07	1.33578e+07	3.08866e+06	615928	0
04_WT_kidney4_1	0	274636	518275	20186	1.08202e+06	0	61654.1	1.42939e+08	0	0	73548	2.99488e+06	0	3.62296e+06	2.70523e+07	0	0	2.64348e+06	0	2.81562e+07	0	358161	1.34572e+06	2.57905e+06	0	818932	7.36147e+07	0	7.78932e+06	133489	1.33204e+06	0	0	0	0	0	0	0	0	0	166009	0	246801	1.39538e+07	1.30185e+07	9.41129e+06	4.00793e+06	612279	0
05_WT_kidney5_1	0	508487	546145	35982.8	1.10407e+06	0	205373	3.36657e+07	0	0	49580.8	1.04646e+06	0	3.24975e+06	2.95788e+07	0	0	2.64564e+06	0	2.153e+07	0	192134	1.30326e+06	2.60805e+06	0	695914	5.42113e+07	0	7.6971e+06	9584.38	111559	0	0	0	0	0	0	0	0	0	154881	0	44542.9	1.44875e+07	1.12809e+07	1.81978e+07	3.59011e+06	531443	0
06_WT_kidney6_1	0	485120	865248	17668	912822	0	147536	2.64632e+07	0	0	44768.9	772707	0	2.23997e+06	2.8327e+07	0	0	2.46187e+06	0	3.46235e+07	0	305993	1.58449e+06	1.74933e+06	28809.6	791776	5.58254e+07	0	5.57295e+06	19863.3	125805	0	0	0	0	0	0	0	0	0	131553	0	60304.3	3.78195e+07	3.17914e+07	9.56416e+06	6.25489e+06	796447	0
07_Akita_kidney1_1	0	362504	333325	91869.4	1.5918e+06	0	127184	2.25545e+07	0	0	524769	1.08322e+06	0	3.06182e+06	3.31486e+07	0	0	3.23128e+06	0	2.52239e+07	0	167499	1.2542e+06	2.0537e+06	0	805620	4.19583e+07	0	5.27298e+06	13729.3	114572	0	0	0	0	0	0	0	0	0	119732	0	49142	2.68168e+07	2.18973e+07	34875.1	4.84359e+06	391899	0
08_Akita_kidney2_1	0	407047	420350	94390.1	2.10402e+06	0	77643.4	2.95046e+07	0	0	416999	522367	0	4.04361e+06	3.01713e+07	0	0	1.80208e+06	0	2.53454e+07	0	283341	1.60685e+06	2.60669e+06	0	1.24087e+06	4.85196e+07	0	5.69277e+06	42812.2	201565	0	0	0	0	0	0	0	0	0	110543	0	109258	4.1596e+07	3.20208e+07	1.70415e+06	7.95527e+06	611494	0
09_Akita_kidney3_1	0	426234	256901	50157.4	1.48579e+06	0	121024	2.81264e+07	0	0	1.41544e+06	1.13997e+06	0	2.14628e+06	2.83215e+07	0	0	3.47712e+06	0	2.05642e+07	0	94583.3	2.08421e+06	1.98968e+06	18279.8	1.60529e+06	4.24983e+07	0	5.05825e+06	34693.5	52204.3	0	0	0	0	0	0	0	0	0	142908	0	170533	4.71247e+07	3.57624e+07	113433	7.15344e+06	438370	0
10_Akita_kidney4_1	0	425977	455401	0	1.27323e+06	0	94585.6	3.01951e+07	0	0	564909	1.97331e+06	0	2.8193e+06	2.94648e+07	0	0	3.71825e+06	0	1.43247e+07	0	248482	1.64776e+06	2.35256e+06	22699.8	1.43843e+06	4.82282e+07	0	6.86e+06	51149	230040	0	0	0	0	0	0	0	0	0	113860	0	76823.1	3.64191e+07	3.08816e+07	1.05777e+06	4.73631e+06	553369	0
11_Akita_kidney5_1	0	425278	372492	0	1.17904e+06	0	137168	2.41125e+07	0	0	414820	527640	0	2.11505e+06	3.41639e+07	0	0	3.20458e+06	0	1.6256e+07	0	154461	1.9607e+06	1.78532e+06	0	1.04927e+06	4.54509e+07	0	4.83993e+06	38436.1	134741	0	0	0	0	0	0	0	0	0	111310	0	71550.5	4.30384e+07	3.78739e+07	58333.8	4.3592e+06	546687	0
12_Akita_kidney6_1	0	519806	426653	0	2.23582e+06	0	124565	3.26724e+07	0	0	189705	1.27169e+06	0	3.23089e+06	4.37418e+07	0	0	3.05705e+06	0	2.37747e+07	0	389810	2.30213e+06	2.7738e+06	84234.1	1.62013e+06	5.07796e+07	0	7.63479e+06	38234.4	138926	0	0	0	0	0	0	0	0	0	130161	0	338227	5.3262e+07	4.38877e+07	0	7.52187e+06	537513	0
13_wt-dapa_kidney1_1	0	312697	387588	0	1.33435e+06	0	124826	3.25004e+07	0	0	485994	933782	0	3.20454e+06	2.51162e+07	0	0	2.55494e+06	0	1.25299e+07	0	166817	1.51542e+06	3.12368e+06	0	755783	6.72818e+07	0	7.53442e+06	108329	183562	0	0	0	0	0	0	0	0	0	165176	0	58298.3	8.98421e+06	6.26559e+06	1.08404e+07	2.30942e+06	515995	0
14_wt-dapa_kidney2_1	0	457053	489199	0	1.47299e+06	0	200682	2.17477e+07	0	0	313277	375883	0	3.41061e+06	3.98225e+07	0	0	2.50015e+06	0	1.58667e+07	0	208169	1.66169e+06	2.40645e+06	46680.3	614868	5.00944e+07	0	5.56006e+06	15547.8	102905	0	0	0	0	0	0	0	0	0	162847	0	77111.7	1.2963e+07	9.99146e+06	3.37059e+06	2.60896e+06	520416	0
15_wt-dapa_kidney3_1	0	470237	561451	81052.7	1.6603e+06	0	138486	3.49481e+07	0	0	93529.2	651286	0	2.77228e+06	3.92532e+07	0	0	2.72588e+06	0	2.21842e+07	0	477475	1.62982e+06	2.39876e+06	34327.9	587073	6.03167e+07	0	6.63065e+06	31423.7	309196	0	0	0	0	0	0	0	0	0	110090	0	120920	2.14423e+07	1.60661e+07	7.0764e+06	4.29563e+06	663324	0
16_wt-dapa_kidney4_1	0	431996	488041	55400.1	1.52615e+06	0	115067	3.34302e+07	0	0	47460.1	1.38044e+06	0	2.51448e+06	3.79736e+07	0	0	2.7242e+06	0	2.09567e+07	0	380030	1.42279e+06	2.45698e+06	36961	512177	5.22608e+07	0	5.96385e+06	29381.3	263013	0	0	0	0	0	0	0	0	0	129391	0	83041.2	2.0824e+07	1.6081e+07	7.06232e+06	3.86546e+06	616588	0
17_wt-dapa_kidney5_1	0	461037	809778	24778.6	2.08232e+06	0	144395	2.15215e+07	0	0	40491.3	879130	0	3.51719e+06	3.91724e+07	0	0	2.52588e+06	0	2.95177e+07	0	522722	2.04339e+06	2.9332e+06	113011	603153	5.714e+07	0	8.15474e+06	32473.1	284571	0	0	0	0	0	0	0	0	0	142426	0	97986.1	2.78631e+07	2.15188e+07	9.26017e+06	5.14432e+06	792125	0
18_wt-dapa_kidney6_1	0	385177	402529	96980.7	1.36777e+06	0	97161.6	2.36406e+07	0	0	NaN	707647	0	2.24214e+06	3.16121e+07	0	0	2.65797e+06	0	1.28558e+07	0	213633	1.31703e+06	2.09558e+06	0	395251	5.24244e+07	0	4.82649e+06	27024.5	145158	0	0	0	0	0	0	0	0	0	129838	0	81358.8	1.14344e+07	8.61454e+06	4.33421e+06	2.15408e+06	600845	0
19_akita-dapa_kidney1_1	0	509343	445499	35814	1.49841e+06	0	148220	1.93758e+07	0	0	325927	1.62108e+06	0	3.03299e+06	4.57334e+07	0	0	2.71516e+06	0	1.49967e+07	0	275910	2.09909e+06	2.50599e+06	22496.8	606203	4.90827e+07	0	6.02746e+06	53141.5	228900	0	0	0	0	0	0	0	0	0	114964	0	53088.9	3.85578e+07	3.15162e+07	1.94146e+06	5.86889e+06	564202	0
20_akita-dapa_kidney2_1	0	586987	719563	24049.9	1.2244e+06	0	131423	1.41116e+07	0	0	697035	663383	0	2.73752e+06	3.97911e+07	0	0	2.34662e+06	0	1.45838e+07	0	384004	2.02644e+06	1.73391e+06	130858	782508	4.14322e+07	0	6.7188e+06	72026.7	86629.5	0	0	0	0	0	0	0	0	0	156472	0	42361.1	4.2734e+07	3.29419e+07	2.99218e+06	7.29391e+06	894064	0
21_akita-dapa_kidney4_1	0	473990	148367	99394.4	1.72382e+06	0	90638.2	2.48819e+07	0	0	603978	1.31746e+06	0	3.2009e+06	4.37702e+07	0	0	2.92862e+06	0	1.59843e+07	0	166538	1.44187e+06	2.3715e+06	46386.5	708565	5.58097e+07	0	5.30067e+06	39915.9	185723	0	0	0	0	0	0	0	0	0	141898	0	61471.4	2.61399e+07	2.08462e+07	151888	3.69372e+06	388363	0
22_akita-dapa_kidney5_1	0	471692	424111	36667.6	1.12027e+06	0	172836	1.98785e+07	0	0	510962	534564	0	2.11681e+06	4.69829e+07	0	0	3.21453e+06	0	1.11833e+07	0	256269	2.11871e+06	2.05848e+06	0	881194	6.28124e+07	0	4.33681e+06	36742.7	155729	0	0	0	0	0	0	0	0	0	108144	0	32758.5	4.57958e+07	3.76449e+07	0	3.99564e+06	497943	0
23_akita-dapa_kidney6_1	0	494904	434442	0	1.30397e+06	0	83259	3.81707e+07	0	0	237551	1.97567e+06	0	2.67095e+06	3.03717e+07	0	0	3.00223e+06	0	1.77374e+07	0	211621	2.05492e+06	2.6316e+06	17526	417242	5.36151e+07	0	5.52072e+06	46142.3	336409	0	0	0	0	0	0	0	0	0	136042	0	226658	2.99062e+07	2.41949e+07	5.1383e+06	5.75532e+06	564125	0
24_akita-dapa_kidney7_1	0	351453	582620	111592	2.25797e+06	0	89003.8	1.6226e+07	0	0	225088	1.04876e+06	0	3.701e+06	4.09467e+07	0	0	1.86821e+06	0	1.74586e+07	0	443763	2.63661e+06	2.81042e+06	124404	617226	6.48794e+07	0	4.89628e+06	63165.9	139508	0	0	0	0	0	0	0	0	0	173236	0	85213.5	5.83455e+07	4.76043e+07	0	9.3512e+06	857011	0
25_WT_ON_fast_kidney1_1	0	403878	599293	72585.3	1.89091e+06	0	60395.1	2.82218e+07	0	0	5335.96	1.40176e+06	0	3.09744e+06	4.55084e+07	0	0	2.60788e+06	0	2.82336e+07	0	335879	4.5698e+06	2.39276e+06	64364.1	734894	5.37434e+07	0	3.34236e+06	97091.4	306277	0	0	0	0	0	0	0	0	0	134278	0	219889	7.88355e+07	6.55077e+07	6.80449e+06	7.66257e+06	827173	0
26_WT_ON_fast_kidney2_1	0	346249	415844	26756.9	1.06946e+06	0	24883.7	6.06218e+07	0	0	0	1.61729e+06	0	2.19464e+06	4.3369e+07	0	0	3.18187e+06	0	2.32675e+07	0	466321	3.59544e+06	1.85109e+06	127413	1.14025e+06	5.81913e+07	0	4.01758e+06	83087.3	220562	0	0	0	0	0	0	0	0	0	91010.4	0	393590	7.66178e+07	6.14564e+07	4.60738e+06	7.72308e+06	639214	0
27_WT_ON_fast_kidney3_1	0	380948	623069	0	1.43915e+06	0	52164.5	6.6575e+07	0	0	0	1.28034e+06	0	2.30892e+06	4.02089e+07	0	0	2.62898e+06	0	2.4627e+07	0	622317	3.55206e+06	2.49362e+06	54942.4	595567	5.73694e+07	0	4.82994e+06	111752	457041	0	0	0	0	0	0	0	0	0	81111.9	0	68156.4	4.97307e+07	3.91035e+07	1.31743e+07	7.3232e+06	882500	0
28_WT_ON_fast_kidney4_1	0	339223	558720	97705.6	1.79366e+06	0	92266	3.70015e+07	0	0	30238.9	1.72873e+06	0	3.21189e+06	7.17864e+07	0	0	2.93244e+06	0	2.44839e+07	0	401678	3.32286e+06	2.56608e+06	166797	871705	6.95811e+07	0	5.46396e+06	73323.3	495143	0	0	0	0	0	0	0	0	0	124753	0	457488	3.95418e+07	3.05484e+07	1.83113e+07	5.64511e+06	775527	0
29_WT_ON_fast_kidney5_1	0	237953	414835	273008	2.46924e+06	0	81105.9	5.36911e+07	0	0	9987.3	1.35657e+06	0	3.9218e+06	6.01097e+07	0	0	3.14256e+06	0	1.99538e+07	0	265303	2.72494e+06	2.30211e+06	0	943762	7.36546e+07	0	3.71621e+06	130067	489839	0	0	0	0	0	0	0	0	0	138956	0	131776	2.5188e+07	1.93014e+07	492835	4.94981e+06	625480	0
30_WT_ON_fast_kidney6_1	0	293478	491782	81162	2.16423e+06	0	77639.8	2.86756e+07	0	0	29926.5	1.74464e+06	0	3.68587e+06	5.09961e+07	0	0	2.36729e+06	0	1.48009e+07	0	373270	2.44397e+06	2.73769e+06	190713	634402	5.51091e+07	0	5.04073e+06	37529.9	112637	0	0	0	0	0	0	0	0	0	128620	0	130785	3.94925e+07	3.45617e+07	3.39424e+06	5.50357e+06	747183	0
[truncated: 503 more columns]
