# Supplementary material for: Mapping the metabolic reprogramming induced by sodium-glucose cotransporter 2 inhibition
Source: JCI Insight. 2023 Apr 10;8(7):e164296. doi: 10.1172/jci.insight.164296 (PMC10132155; doi:10.1172/jci.insight.164296)
Supplement: Supplemental table 2 [file jciinsight-8-164296-s217.xlsx]

## Sheet: Sheet1_1
	(2-Aminoethyl)Phosphonate	10-HAD	10-Hydroxydecanoic acid	13Z,16Z-docosadienoic acid	14-Methylhexadecanoic acid	1-Aminocyclopropanecarboxylate	1-Hydroxy-2-Naphthoate	1-Methyladenosine	1-Methylnicotinamide	2,3-Diaminopropionate	2,3-Dihydroxybenzoate	2,4-Dihydroxypteridine	2,6-Dihydroxypyridine	2-Acetamido-2-Deoxy-Beta-D-Glucosylamine	2-Aminoadipate	2-Aminoisobutyrate	2-Aminophenol	2'-Deoxy-5'-Adenosine Monophosphate (dAMP)	2'-Deoxyadenosine 5'-Diphosphate (Dadp)	2-hydroxy glutarate	2-Hydroxy-4-(Methylthio)Butyric Acid	2-Hydroxyhexadecanoic acid	2-Hydroxyisocaproic acid&2-Hydroxyhexanoic acid&2-Ethyl-2-hydroxybutyric acid	2-Hydroxypyridine	2-Hydroxytetradecanoic acid	2-Methylcitrate	2-Methylmaleate	2-Methylpropanal	2-Phosphoglycerate	3-(2-Hydroxyphenyl)Propanoate	3-(4-Hydroxyphenyl)Pyruvate	3,4 Dihydroxymandelate	3,4-Dihydroxybenzoate	3,4-Dihydroxyphenylglycol	3,5-Diiodo-L-Thyronine	3,5-Diiodo-L-Tyrosine	3-Amino-4-Hydroxybenzoate	3-Amino-5-Hydroxybenzoate	3-Dehydroshikimate	3-Hydroxy-3-Methylglutaryl-Coa	3-Hydroxyanthranilate	3-Hydroxybenzaldehyde	3-Hydroxybenzyl Alcohol & 4-Methylcatechol	3-Hydroxybutanoate	3-hydroxybutyric acid	3-Hydroxykynurenine	3-Hydroxymethylglutarate	3-Hydroxyoctanoic acid	3-Methoxy-4-Hydroxymandelate
01_31_WT_liver1_1	0	56047.7	156330	73160.8	1.07329e+06	746152	0	1.90118e+07	0	0	321433	849001	0	1.71559e+06	2.0639e+07	1.84922e+08	0	100084	0	1.02852e+07	0	270007	627354	2.30512e+06	34945.3	71881.5	87932.4	0	3.29429e+06	50165.9	285145	0	0	0	0	0	0	0	0	0	93681.6	0	0	1.31557e+07	1.62623e+07	44291.7	1.87931e+06	192270	0
02_32_WT_liver2_1	0	23023	65039.2	55048.7	22581.7	953741	0	2.33136e+07	0	0	265663	1.11317e+06	0	1.7646e+06	1.53855e+07	1.77525e+08	0	703045	0	9.45681e+06	0	234710	841542	2.60695e+06	30679.1	53084.8	48847.9	0	2.66856e+06	58832.7	427236	0	0	0	0	0	0	0	0	0	107169	0	0	2.03691e+07	3.11249e+07	44376.7	3.19532e+06	101984	0
03_33_WT_liver3_1	0	18464.5	26000.3	70276.8	1.79493e+06	1.02233e+06	0	2.34038e+07	0	0	150311	433419	0	1.9972e+06	1.94953e+07	2.37797e+08	0	333972	0	8.4676e+06	0	376379	909753	3.25389e+06	0	62153.3	88602.7	0	2.96489e+06	59020.1	325338	0	0	0	0	0	0	0	0	0	125256	0	0	1.78762e+07	2.15615e+07	726733	2.54115e+06	230991	0
04_34_WT_liver4_1	0	35909.8	116031	28895.6	1.85995e+06	1.08465e+06	0	3.14486e+07	0	0	74633.9	288449	0	1.56965e+06	1.6679e+07	2.2471e+08	0	1.152e+06	0	1.01949e+07	0	234746	778561	3.00306e+06	24891.6	57512.7	19245.7	0	3.93633e+06	76266.2	222784	0	0	0	0	0	0	0	0	0	91012.4	0	0	1.08296e+07	2.08091e+07	104923	1.89704e+06	162351	0
05_35_WT_liver5_1	0	NaN	56856.7	77823.3	2.16887e+06	984100	0	2.25504e+07	0	0	11221.4	525660	0	2.19778e+06	1.22453e+07	1.83374e+08	0	1.9387e+06	0	1.16754e+07	0	112896	805776	2.78901e+06	51559.1	44314.9	26691.6	0	4.61454e+06	34234	284195	0	0	0	0	0	0	0	0	0	99787.9	0	0	1.80361e+07	3.24456e+07	0	4.72862e+06	160176	0
06_36_WT_liver6_1	0	34310.3	94534.6	0	1.34861e+06	802365	0	2.70241e+07	0	0	5594.54	626357	0	1.41059e+06	2.21083e+07	1.41498e+08	0	182655	0	1.07178e+07	0	133328	708701	2.44172e+06	0	35694.2	224294	0	2.47385e+06	59564.7	331344	0	0	0	0	0	0	0	0	0	92691.7	0	0	3.5269e+07	4.86216e+07	76419.4	4.41504e+06	283215	0
07_37_Akita_liver1_1	0	33631.2	120419	0	2.23125e+06	898234	0	2.17896e+07	0	0	323493	243581	0	1.44851e+06	1.85903e+07	2.2304e+08	0	861006	0	1.00103e+07	0	193459	1.11281e+06	2.64705e+06	0	48347.3	61398.2	0	2.81929e+06	34069.1	281052	0	0	0	0	0	0	0	0	0	90467	0	0	2.80166e+07	4.49225e+07	36697.6	4.72353e+06	368266	0
08_38_Akita_liver2_1	0	62245.1	135879	48485.2	1.77431e+06	1.09801e+06	0	3.43218e+07	0	0	288048	486979	0	2.35187e+06	2.13509e+07	1.93491e+08	0	1.07177e+06	0	1.38341e+07	0	244508	1.33324e+06	2.3771e+06	17317.2	62648.5	104022	0	2.04366e+06	43284.2	198210	0	0	0	0	0	0	0	0	0	69980.8	0	0	3.81574e+07	5.98961e+07	415523	3.01159e+06	322044	0
09_39_Akita_liver3_1	0	5585.61	51880.7	118749	3.34359e+06	837364	0	3.50935e+07	0	0	929343	391569	0	2.01176e+06	2.29637e+07	2.10273e+08	0	515808	0	1.0057e+07	0	247213	1.29746e+06	3.84674e+06	0	44679	64712.4	0	2.03822e+06	80000.9	434591	0	0	0	0	0	0	0	0	0	152577	0	0	6.27186e+07	7.14982e+07	0	4.75248e+06	206004	0
10_40_Akita_liver4_1	0	53469.1	56484.7	0	1.94337e+06	905666	0	2.60009e+07	0	0	626077	423934	0	1.66474e+06	1.87176e+07	1.73465e+08	0	325204	0	1.0203e+07	0	198099	939047	3.25648e+06	0	59390.2	176392	0	2.89287e+06	43894.2	161583	0	0	0	0	0	0	0	0	0	92234.8	0	0	2.63912e+07	4.41918e+07	0	3.12318e+06	142998	0
11_41_Akita_liver5_1	0	73557.8	142814	0	2.12379e+06	997934	0	2.44277e+07	0	0	202526	439113	0	1.38657e+06	1.26198e+07	1.67136e+08	0	453259	0	9.2731e+06	0	254367	839597	2.57992e+06	0	47581.2	169572	0	2.31245e+06	29590.4	179361	0	0	0	0	0	0	0	0	0	95873.2	0	0	4.38882e+07	4.82298e+07	30094.8	3.20309e+06	364322	0
12_42_Akita_liver6_1	0	54934.6	45923.5	63787.8	3.20333e+06	928197	0	3.3823e+07	0	0	32793	290229	0	2.20754e+06	1.90612e+07	2.00833e+08	0	344591	0	1.18879e+07	0	312971	1.19669e+06	3.69404e+06	33376.8	35068.6	29985.6	0	2.37264e+06	42606.3	189466	0	0	0	0	0	0	0	0	0	132562	0	0	6.90441e+07	7.90165e+07	0	4.21622e+06	286230	0
13_43_wt-dapa_liver1_1	0	36345.9	73301.4	61988.9	1.2311e+06	1.0434e+06	0	2.67483e+07	0	0	228730	827027	0	1.95953e+06	1.44594e+07	1.60803e+08	0	303175	0	9.12484e+06	0	210549	1.0141e+06	2.79759e+06	21943.3	36550.3	124144	0	5.14654e+06	120884	299908	0	0	0	0	0	0	0	0	0	88158.7	0	0	1.06432e+07	1.84541e+07	64723.8	2.84147e+06	256502	0
14_44_wt-dapa_liver2_1	0	36617.4	44364	0	1.52859e+06	689553	0	2.50512e+07	0	0	88111.2	727968	0	1.94063e+06	1.973e+07	2.32585e+08	0	249181	0	8.00599e+06	0	210530	1.0546e+06	3.20984e+06	0	46651.3	117135	0	4.11067e+06	45103.6	291055	0	0	0	0	0	0	0	0	0	85212.5	0	0	1.27087e+07	2.10573e+07	0	1.59452e+06	290836	0
15_45_wt-dapa_liver3_1	0	7445.33	80075.7	0	1.76335e+06	1.26488e+06	0	2.98138e+07	0	0	35052.9	372542	0	2.12629e+06	2.34415e+07	1.78849e+08	0	722055	0	1.08288e+07	0	252209	1.03528e+06	2.89238e+06	0	32562.7	15503.7	0	4.41453e+06	46233.8	322991	0	0	0	0	0	0	0	0	0	81596.8	0	0	2.03958e+07	3.86902e+07	43247.7	3.60749e+06	221457	0
16_46_wt-dapa_liver4_1	0	74288.9	18679	0	1.54829e+06	641937	0	2.91705e+07	0	0	36796	605347	0	1.93641e+06	2.15343e+07	1.82108e+08	0	371013	0	1.22528e+07	0	197175	1.14909e+06	2.62558e+06	0	58040.3	185265	0	5.29298e+06	88537	195869	0	0	0	0	0	0	0	0	0	109875	0	0	1.18402e+07	2.43397e+07	0	2.16522e+06	216253	0
17_47_wt-dapa_liver5_1	0	31128.6	112150	75088.4	1.57918e+06	927348	0	3.1055e+07	0	0	5056.1	254673	0	1.78013e+06	2.64642e+07	2.0257e+08	0	421764	0	1.02394e+07	0	397257	1.11038e+06	2.74588e+06	0	32720	117657	0	4.32527e+06	63806.8	362989	0	0	0	0	0	0	0	0	0	96498.6	0	0	3.13827e+07	3.90124e+07	768184	3.5951e+06	315912	0
18_48_wt-dapa_liver6_1	0	55735.2	12506	53306.3	1.88435e+06	1.15284e+06	0	3.00573e+07	0	0	10107.5	240981	0	1.89878e+06	2.35635e+07	2.05462e+08	0	386302	0	7.98414e+06	0	335403	986985	3.45073e+06	0	9651.5	25959.4	0	5.03683e+06	77959.9	276656	0	0	0	0	0	0	0	0	0	132080	0	0	1.30321e+07	2.3823e+07	0	2.26265e+06	254020	0
19_49_akita-dapa_liver1_1	0	19154.1	130238	36991.2	3.01548e+06	929750	0	3.20198e+07	0	0	265771	320892	0	2.47173e+06	2.06442e+07	2.77608e+08	0	511344	0	8.75488e+06	0	398270	1.29485e+06	3.50934e+06	32794.7	23952.4	54884.6	0	4.24119e+06	48174.5	275124	0	0	0	0	0	0	0	0	0	89411.3	0	0	4.2709e+07	4.93173e+07	0	3.63434e+06	372527	0
20_50_akita-dapa_liver2_1	0	117972	72127.1	24837.8	2.9011e+06	702986	0	4.25547e+07	0	0	540622	283125	0	2.98414e+06	2.86464e+07	2.83992e+08	0	269871	0	1.26936e+07	0	455046	1.59493e+06	3.34975e+06	0	26152.4	60621.5	0	5.10308e+06	114277	317764	0	0	0	0	0	0	0	0	0	128791	0	0	4.51461e+07	7.63658e+07	31780.7	3.97953e+06	415683	0
21_51_akita-dapa_liver4_1	0	76778.3	115622	112008	2.04085e+06	598602	0	3.36496e+07	0	0	418458	544986	0	1.35365e+06	2.52113e+07	2.52064e+08	0	416831	0	1.05408e+07	0	172126	1.52703e+06	2.30345e+06	0	54090.5	284978	0	2.57076e+06	103665	385072	0	0	0	0	0	0	0	0	0	104609	0	0	2.87666e+07	5.31527e+07	155184	2.97207e+06	266327	0
22_52_akita-dapa_liver5_1	0	44961.5	56413	0	1.59414e+06	703558	0	2.96917e+07	0	0	328211	630881	0	1.59185e+06	2.89081e+07	2.91586e+08	0	933410	0	8.39774e+06	0	86418.2	1.6965e+06	2.57661e+06	21297.2	45017.2	103822	0	2.92477e+06	115484	277287	0	0	0	0	0	0	0	0	0	116197	0	0	4.11723e+07	4.81601e+07	37887.3	3.75012e+06	239686	0
23_53_akita-dapa_liver6_1	0	84392.2	207570	59647.1	2.65423e+06	929046	0	5.75321e+07	0	0	108818	476297	0	1.29458e+06	5.22392e+07	3.26046e+08	0	454927	0	1.06808e+07	0	424787	1.63802e+06	2.9925e+06	61243.5	27504.8	161504	0	5.00531e+06	71530.7	408941	0	0	0	0	0	0	0	0	0	87012.4	0	0	3.05066e+07	5.87573e+07	356874	3.60458e+06	314925	0
24_54_akita-dapa_liver7_1	0	92600	69383.1	56143.4	2.0959e+06	888917	0	3.36166e+07	0	0	23398.2	196637	0	1.74117e+06	3.15044e+07	2.61364e+08	0	465081	0	1.02885e+07	0	184045	1.5879e+06	2.33333e+06	41425.5	27777	104994	0	4.08037e+06	83129.4	232925	0	0	0	0	0	0	0	0	0	102620	0	0	3.8498e+07	5.94927e+07	0	4.24388e+06	426437	0
25_55_WT_ON_fast_liver1_1	0	64520	127017	0	2.33308e+06	781507	0	1.68718e+07	0	0	0	362382	0	2.17606e+06	3.49264e+07	2.58319e+08	0	70925.2	0	1.29598e+07	0	684611	2.51679e+06	3.27754e+06	234112	23269.5	100334	0	2.77076e+06	63722.5	337562	0	0	0	0	0	0	0	0	0	134049	0	0	5.52592e+07	9.03916e+07	82418.4	4.92281e+06	447239	0
26_56_WT_ON_fast_liver2_1	0	13461.2	86721.1	24381.7	2.13331e+06	1.23126e+06	0	1.83484e+07	0	0	0	227951	0	2.7099e+06	2.32328e+07	2.82677e+08	0	284385	0	1.22494e+07	0	594452	1.7092e+06	3.59965e+06	278905	35324.7	178528	0	2.20106e+06	42336.6	420867	0	0	0	0	0	0	0	0	0	161280	0	0	5.31854e+07	7.92139e+07	0	3.41355e+06	269124	0
27_57_WT_ON_fast_liver3_1	0	60169.6	81795.4	0	3.1675e+06	1.78195e+06	0	2.33389e+07	0	0	NaN	405450	0	3.37938e+06	3.11677e+07	3.08748e+08	0	321422	0	1.16132e+07	0	1.38382e+06	1.67278e+06	3.63431e+06	199017	21297.9	32647.7	0	2.07289e+06	58977	346079	0	0	0	0	0	0	0	0	0	166021	0	0	2.94412e+07	4.95514e+07	420286	4.20708e+06	308885	0
28_58_WT_ON_fast_liver4_1	0	32845.3	43881.3	0	1.97224e+06	869835	0	1.35054e+07	0	0	0	259287	0	1.79446e+06	3.84336e+07	1.61264e+08	0	262079	0	1.03104e+07	0	341254	1.3251e+06	2.39352e+06	121417	15928.5	168759	0	1.50718e+06	45128.9	241447	0	0	0	0	0	0	0	0	0	76145.3	0	0	2.39861e+07	4.15791e+07	89747.8	2.42096e+06	239173	0
29_59_WT_ON_fast_liver5_1	0	18775.9	16854.2	63964.7	2.3888e+06	1.34732e+06	0	2.2746e+07	0	0	0	404550	0	2.47993e+06	4.10628e+07	1.73241e+08	0	437541	0	1.20605e+07	0	648365	1.64843e+06	3.70935e+06	283442	20583.6	88316.9	0	2.33155e+06	80123	380957	0	0	0	0	0	0	0	0	0	134070	0	0	3.08187e+07	3.5184e+07	405909	2.56355e+06	237508	0
30_60_WT_ON_fast_liver6_1	0	45523.8	45196.9	0	2.88459e+06	1.15856e+06	0	2.14906e+07	0	0	24414.1	202183	0	2.67196e+06	3.2827e+07	2.1789e+08	0	190294	0	1.13739e+07	0	635863	1.25985e+06	3.12193e+06	146362	23125.4	79141.4	0	3.41423e+06	51721.4	342288	0	0	0	0	0	0	0	0	0	160225	0	0	4.17788e+07	6.81137e+07	63858.4	3.137e+06	356882	0
[truncated: 503 more columns]
