# Supplementary material for: Mapping the metabolic reprogramming induced by sodium-glucose cotransporter 2 inhibition
Source: JCI Insight. 2023 Apr 10;8(7):e164296. doi: 10.1172/jci.insight.164296 (PMC10132155; doi:10.1172/jci.insight.164296)
Supplement: Supplemental table 3 [file jciinsight-8-164296-s218.xlsx]

## Sheet: Sheet1_1
	(2-Aminoethyl)Phosphonate	10-HAD	10-Hydroxydecanoic acid	13Z,16Z-docosadienoic acid	14-Methylhexadecanoic acid	1-Aminocyclopropanecarboxylate	1-Hydroxy-2-Naphthoate	1-Methyladenosine	1-Methylnicotinamide	2,3-Diaminopropionate	2,3-Dihydroxybenzoate	2,4-Dihydroxypteridine	2,6-Dihydroxypyridine	2-Acetamido-2-Deoxy-Beta-D-Glucosylamine	2-Aminoadipate	2-Aminoisobutyrate	2-Aminophenol	2'-Deoxy-5'-Adenosine Monophosphate (dAMP)	2'-Deoxyadenosine 5'-Diphosphate (Dadp)	2-hydroxy glutarate	2-Hydroxy-4-(Methylthio)Butyric Acid	2-Hydroxyhexadecanoic acid	2-Hydroxyisocaproic acid&2-Hydroxyhexanoic acid&2-Ethyl-2-hydroxybutyric acid	2-Hydroxypyridine	2-Hydroxytetradecanoic acid	2-Methylcitrate	2-Methylmaleate	2-Methylpropanal	2-Phosphoglycerate	3-(2-Hydroxyphenyl)Propanoate	3-(4-Hydroxyphenyl)Pyruvate	3,4 Dihydroxymandelate	3,4-Dihydroxybenzoate	3,4-Dihydroxyphenylglycol	3,5-Diiodo-L-Thyronine	3,5-Diiodo-L-Tyrosine	3-Amino-4-Hydroxybenzoate	3-Amino-5-Hydroxybenzoate	3-Dehydroshikimate	3-Hydroxy-3-Methylglutaryl-Coa	3-Hydroxyanthranilate	3-Hydroxybenzaldehyde	3-Hydroxybenzyl Alcohol & 4-Methylcatechol	3-Hydroxybutanoate	3-hydroxybutyric acid	3-Hydroxykynurenine	3-Hydroxymethylglutarate	3-Hydroxyoctanoic acid	3-Methoxy-4-Hydroxymandelate
01_61_WT_heart1_1	0	165928	355507	0	641852	1.35834e+06	0	1.57104e+07	0	0	876127	9551.88	0	74006.5	9.81021e+06	7.24709e+07	0	2.28573e+06	0	1.73808e+07	0	278813	1.04211e+06	1.85529e+06	18792.6	111229	193077	0	7.95241e+06	72336.8	125041	0	0	0	0	0	0	0	0	0	61514.1	1.96331e+06	34433.1	1.09173e+07	1.92234e+07	0	1.14427e+06	574204	0
02_62_WT_heart2_1	0	131776	285991	0	679285	1.46898e+06	0	1.85084e+07	0	0	736068	17916.6	0	133349	1.15206e+07	8.39222e+07	0	3.09865e+06	0	2.27563e+07	0	262557	1.19566e+06	2.61522e+06	42928.8	158341	176151	0	8.80625e+06	52161.7	37529.1	0	0	0	0	0	0	0	0	0	58405.3	5.38603e+06	48474.3	1.5635e+07	2.5785e+07	0	1.4206e+06	514191	0
03_63_WT_heart3_1	0	176749	461794	0	1.23521e+06	1.24841e+06	0	1.30081e+07	0	0	737371	52247.7	0	130019	1.57174e+07	6.34226e+07	0	2.65045e+06	0	1.76308e+07	0	428875	1.09945e+06	2.17938e+06	95456.6	184023	166866	0	7.10683e+06	88205.8	107639	0	0	0	0	0	0	0	0	0	50326.5	2.63076e+06	37359.3	2.28818e+07	3.37451e+07	0	1.34317e+06	671981	0
04_64_WT_heart4_1	0	133154	138809	0	854895	1.4101e+06	0	2.29119e+07	0	11198.2	296724	232415	0	0	1.19154e+07	7.83892e+07	0	4.3839e+06	0	2.8346e+07	0	251119	1.31492e+06	2.6226e+06	16089.4	121594	201564	0	8.61827e+06	94949.5	109328	0	0	0	0	0	0	0	0	0	56616.7	2.47697e+06	6447.42	4.80822e+06	1.08869e+07	0	1.26333e+06	433589	0
05_65_WT_heart5_1	0	40715.9	374312	0	834462	1.57823e+06	0	1.80395e+07	0	0	93576.4	211384	0	105683	1.05914e+07	6.30045e+07	0	3.72105e+06	0	2.50579e+07	0	313452	1.25687e+06	2.01646e+06	98996.1	120597	146712	0	5.91909e+06	19155.9	0	0	0	0	0	0	0	0	0	0	60640.6	1.91766e+06	51909.5	1.70254e+07	2.70206e+07	0	1.41033e+06	647316	0
06_66_WT_heart6_1	0	158589	1.06034e+06	0	1.10613e+06	1.08944e+06	0	1.69397e+07	0	0	84769.7	21417.6	0	87060.4	1.1473e+07	6.55229e+07	0	2.85443e+06	0	2.19816e+07	0	576913	1.29956e+06	2.07361e+06	239548	131122	202285	0	7.13733e+06	50061.6	38298.7	0	0	0	0	0	0	0	0	0	87983.5	2.18613e+06	29788.1	3.46133e+07	5.70274e+07	0	1.6576e+06	1.15801e+06	0
07_67_Akita_heart1_1	0	201005	848684	0	1.19851e+06	1.14351e+06	0	1.35205e+07	0	0	908541	52864.2	0	48138.8	7.42972e+06	6.78692e+07	0	2.5301e+06	0	2.56078e+07	0	462140	1.32279e+06	2.52532e+06	240211	117544	322765	0	9.32805e+06	56667.4	0	0	0	0	0	0	0	0	0	0	71041.3	1.7112e+06	17803.8	3.07762e+07	5.2672e+07	0	1.44727e+06	1.0684e+06	0
08_68_Akita_heart2_1	0	192811	972336	0	1.19746e+06	794660	0	1.60976e+07	0	0	783138	56075.8	0	190472	1.06411e+07	6.81801e+07	0	2.10028e+06	0	2.71115e+07	0	372411	1.74159e+06	2.22672e+06	143840	158901	110396	0	9.25243e+06	40232.9	29032	0	0	0	0	0	0	0	0	0	57368	1.57367e+06	29394.6	4.96036e+07	7.39087e+07	0	1.72948e+06	1.0921e+06	0
09_69_Akita_heart3_1	0	143948	814439	0	1.31849e+06	804509	0	1.40507e+07	0	0	2.23473e+06	111828	0	22617.1	1.10544e+07	6.35329e+07	0	2.65211e+06	0	1.86614e+07	0	423059	1.8865e+06	1.24886e+06	196977	187402	156005	0	7.2294e+06	91798.7	87324	0	0	0	0	0	0	0	0	0	48867.4	1.63823e+06	13295.2	5.07674e+07	7.76612e+07	0	1.993e+06	1.11255e+06	0
10_70_Akita_heart4_1	0	213758	883036	0	1.58432e+06	1.04268e+06	0	1.57109e+07	0	0	921739	0	0	78243.1	1.23451e+07	6.75035e+07	0	1.96371e+06	0	1.86493e+07	0	356564	1.46832e+06	2.15427e+06	138769	134197	86360.4	0	4.42883e+06	50266.7	71435.6	0	0	0	0	0	0	0	0	0	61507.1	1.56218e+06	51050.2	3.70181e+07	5.60502e+07	0	1.40409e+06	1.21416e+06	0
11_71_Akita_heart5_1	0	197394	766601	0	927597	813664	0	1.45797e+07	0	0	423864	15636	0	89247.5	1.41358e+07	4.7864e+07	0	3.36811e+06	0	2.16314e+07	0	341161	1.78071e+06	1.76598e+06	169986	113569	31447.3	0	7.62316e+06	51605.5	111579	0	0	0	0	0	0	0	0	0	58360.1	1.39823e+06	44573.9	4.67194e+07	7.20419e+07	0	1.30134e+06	1.04594e+06	0
12_72_Akita_heart6_1	0	238501	1.3426e+06	0	991858	581482	0	1.85694e+07	0	12813.9	176005	155196	0	0	1.07824e+07	5.88667e+07	0	3.02604e+06	0	3.02439e+07	0	336241	1.88948e+06	1.78001e+06	156668	107468	191382	0	8.6272e+06	55812.2	16125.6	0	0	0	0	0	0	0	0	0	55171.9	1.44505e+06	0	5.33428e+07	7.78179e+07	0	1.82202e+06	1.78363e+06	0
13_73_wt-dapa_heart1_1	0	152693	566476	0	772976	1.47069e+06	0	1.96574e+07	0	0	534714	74197	0	69206.9	1.1729e+07	6.86996e+07	0	3.17398e+06	0	1.44236e+07	0	285146	1.20055e+06	2.21644e+06	94621.9	109198	182712	0	5.18568e+06	46725	73887.8	0	0	0	0	0	0	0	0	0	71131.9	1.56099e+06	10332.9	8.95714e+06	1.39912e+07	0	1.233e+06	691107	0
14_74_wt-dapa_heart2_1	0	94093.4	758523	0	1.06768e+06	1.40292e+06	0	1.77823e+07	0	0	211974	138672	0	94570	1.00888e+07	7.0387e+07	0	1.90078e+06	0	2.11841e+07	0	386404	1.40255e+06	2.34194e+06	187815	79883.9	175088	0	5.05525e+06	44697.4	15358.8	0	0	0	0	0	0	0	0	0	90780.5	1.21965e+06	22565.4	1.15177e+07	2.00853e+07	0	966254	1.1622e+06	0
15_75_wt-dapa_heart3_1	0	134800	388793	0	998802	1.02606e+06	0	2.04532e+07	0	0	115395	13424.7	0	148767	1.40896e+07	7.38431e+07	0	2.44779e+06	0	2.19701e+07	0	345940	1.42996e+06	2.88274e+06	112781	123533	145292	0	4.28664e+06	44469.6	33496.7	0	0	0	0	0	0	0	0	0	63218.6	1.47555e+06	37154.1	3.31989e+07	5.10723e+07	0	1.63716e+06	637717	0
16_76_wt-dapa_heart4_1	0	99555.3	661480	0	1.45988e+06	1.13981e+06	0	1.92383e+07	0	10785.9	95906.6	38100.2	0	165009	1.43161e+07	6.74101e+07	0	2.02502e+06	0	1.98428e+07	0	358662	1.35693e+06	2.1982e+06	52824.8	80541.3	190540	0	6.10658e+06	42587.5	32678.6	0	0	0	0	0	0	0	0	0	86035.9	1.36512e+06	70074	8.19113e+06	1.43695e+07	0	1.22565e+06	1.01804e+06	0
17_77_wt-dapa_heart5_1	0	324769	828517	0	1.07474e+06	1.53231e+06	0	1.89907e+07	0	11601.6	61778.8	92487.6	0	145794	1.4264e+07	8.37996e+07	0	2.97322e+06	0	2.96418e+07	0	496854	2.01504e+06	1.85949e+06	134694	94633	158519	0	6.57049e+06	57968.4	56110.5	0	0	0	0	0	0	0	0	0	61150	2.54809e+06	60597.4	2.88789e+07	4.39545e+07	0	1.81374e+06	1.33205e+06	0
18_78_wt-dapa_heart6_1	0	148124	451467	0	943732	1.08489e+06	0	1.44937e+07	0	0	38132	86742.1	0	78490	1.15978e+07	5.08638e+07	0	2.49488e+06	0	1.37897e+07	0	227469	1.00778e+06	1.84992e+06	57721.4	111650	191360	0	6.34015e+06	33047.9	66924.5	0	0	0	0	0	0	0	0	0	51275.7	1.47666e+06	20858.1	1.03965e+07	1.70991e+07	0	973241	738631	0
19_79_akita-dapa_heart1_1	0	195928	899153	0	1.43231e+06	297950	0	2.08474e+07	0	0	715062	87073.7	0	63849.3	1.66737e+07	7.33849e+07	0	2.38715e+06	0	2.6337e+07	0	452958	2.18546e+06	2.128e+06	147912	138973	179177	0	5.34562e+06	59517.8	100058	0	0	0	0	0	0	0	0	0	71435.8	1.43881e+06	31983.9	5.38335e+07	8.0824e+07	0	2.24126e+06	1.09746e+06	0
20_80_akita-dapa_heart2_1	0	369455	2.18616e+06	0	2.63416e+06	954842	0	1.43661e+07	0	0	1.08531e+06	0	0	96475.3	2.17628e+07	6.52897e+07	0	2.53684e+06	0	1.62244e+07	0	455289	1.99405e+06	1.86535e+06	258527	134527	138049	0	5.78258e+06	74534.3	159576	0	0	0	0	0	0	0	0	0	35864	1.87064e+06	35537.9	4.53366e+07	6.70375e+07	0	1.26547e+06	2.11587e+06	0
21_81_akita-dapa_heart4_1	0	150753	524573	0	1.19678e+06	823296	0	1.69222e+07	0	0	1.16587e+06	24515	0	77137.9	1.78937e+07	6.72937e+07	0	3.58283e+06	0	2.03381e+07	0	399509	1.79411e+06	1.75055e+06	0	100330	297913	0	8.91078e+06	139812	329576	0	0	0	0	0	0	0	0	0	54695.8	1.86851e+06	0	3.57449e+07	5.62826e+07	0	1.65422e+06	756040	0
22_82_akita-dapa_heart5_1	0	229114	906598	0	1.21591e+06	839141	0	1.43578e+07	0	0	1.22402e+06	37200.2	0	93649.6	1.67551e+07	5.83089e+07	0	2.89376e+06	0	1.42206e+07	0	397245	2.42705e+06	1.87065e+06	90955.8	102545	52204.3	0	6.21343e+06	155189	244462	0	0	0	0	0	0	0	0	0	29481.2	1.76015e+06	24633	4.29473e+07	6.69465e+07	0	1.32234e+06	938761	0
23_83_akita-dapa_heart6_1	0	171977	548881	0	3.11201e+06	702261	0	2.64109e+07	0	0	373104	10401.6	0	192205	1.42361e+07	6.85385e+07	0	3.14175e+06	0	2.80778e+07	0	1.09594e+06	1.94875e+06	2.53243e+06	150977	113724	69624.4	0	4.69725e+06	77052	113951	0	0	0	0	0	0	0	0	0	85567.1	1.61927e+06	28711.8	3.22668e+07	5.06121e+07	0	1.99692e+06	979459	0
24_84_akita-dapa_heart7_1	0	182274	1.0882e+06	0	1.54694e+06	796191	0	1.84168e+07	0	0	359404	53340.9	0	177367	1.15126e+07	6.20939e+07	0	2.2917e+06	0	2.52378e+07	0	389734	2.16711e+06	2.24821e+06	155774	123388	270196	0	4.71395e+06	108005	115311	0	0	0	0	0	0	0	0	0	83730.4	1.30514e+06	38240.2	3.41523e+07	5.0717e+07	0	1.96602e+06	1.51568e+06	0
25_85_WT_ON_fast_heart1_1	0	120452	581886	0	980555	1.76374e+06	0	1.81934e+07	0	0	34390	156848	0	66690.7	1.23434e+07	1.18937e+08	0	2.28586e+06	0	3.14713e+07	0	420519	3.60207e+06	2.0671e+06	188704	159674	90663.7	0	8.22826e+06	109951	102166	0	0	0	0	0	0	0	0	0	54894.3	1.48001e+06	25848.3	6.725e+07	9.85333e+07	0	1.6709e+06	827071	0
26_86_WT_ON_fast_heart2_1	0	105447	280678	0	996955	1.66577e+06	0	1.71443e+07	0	0	14738.8	97026.1	0	97821.7	1.48075e+07	1.06387e+08	0	3.02166e+06	0	2.33072e+07	0	211253	2.7276e+06	2.19531e+06	48605.9	184224	106186	0	6.93421e+06	95304.4	56555	0	0	0	0	0	0	0	0	0	84663	1.46984e+06	38350.6	6.23945e+07	9.30385e+07	0	1.96185e+06	528477	0
27_87_WT_ON_fast_heart3_1	0	172025	306215	0	1.33776e+06	1.71492e+06	0	1.65695e+07	0	11670.6	62247.4	98737.3	0	225416	1.82129e+07	1.15538e+08	0	2.99976e+06	0	2.19578e+07	0	325884	2.44605e+06	2.47749e+06	44543.9	163324	91913.2	0	5.32291e+06	126735	100269	0	0	0	0	0	0	0	0	0	82559.6	1.59786e+06	31122.7	3.54101e+07	5.09656e+07	0	1.80832e+06	623541	0
28_88_WT_ON_fast_heart4_1	0	186764	546169	0	809060	1.68566e+06	0	1.78585e+07	0	0	100283	83944.5	0	27561.7	1.57723e+07	8.99285e+07	0	2.42694e+06	0	2.27376e+07	0	295102	2.58821e+06	1.68895e+06	80758.1	171854	125236	0	4.87482e+06	69282.7	212963	0	0	0	0	0	0	0	0	0	58430.1	1.26578e+06	30517.7	3.42377e+07	5.0864e+07	0	1.35854e+06	841284	0
29_89_WT_ON_fast_heart5_1	0	175119	9375.43	0	785101	1.89414e+06	0	1.8084e+07	0	0	46879.9	32831.4	0	68419.9	1.81625e+07	6.27423e+07	0	3.05653e+06	0	1.95237e+07	0	311827	2.84872e+06	2.09902e+06	56638.8	150454	120387	0	5.23018e+06	127656	336811	0	0	0	0	0	0	0	0	0	69052.6	1.75688e+06	32391.6	2.71508e+07	4.25685e+07	0	1.52789e+06	825705	0
30_90_WT_ON_fast_heart6_1	0	107704	310564	0	796736	1.44665e+06	0	1.61052e+07	0	0	83348.4	11367.6	0	163413	1.71501e+07	8.02653e+07	0	2.4429e+06	0	1.62472e+07	0	274012	2.01819e+06	1.75011e+06	50488.8	132689	142644	0	6.22808e+06	82360.3	164985	0	0	0	0	0	0	0	0	0	42482.9	1.37999e+06	51009.7	2.58508e+07	4.05601e+07	0	1.1183e+06	702253	0
[truncated: 503 more columns]
