# Supplementary material for: Mapping the metabolic reprogramming induced by sodium-glucose cotransporter 2 inhibition
Source: JCI Insight. 2023 Apr 10;8(7):e164296. doi: 10.1172/jci.insight.164296 (PMC10132155; doi:10.1172/jci.insight.164296)
Supplement: Supplemental table 4 [file jciinsight-8-164296-s219.xlsx]

## Sheet: Sheet1_1
	(2-Aminoethyl)Phosphonate	10-HAD	10-Hydroxydecanoic acid	13Z,16Z-docosadienoic acid	14-Methylhexadecanoic acid	1-Aminocyclopropanecarboxylate	1-Hydroxy-2-Naphthoate	1-Methyladenosine	1-Methylnicotinamide	2,3-Diaminopropionate	2,3-Dihydroxybenzoate	2,4-Dihydroxypteridine	2,6-Dihydroxypyridine	2-Acetamido-2-Deoxy-Beta-D-Glucosylamine	2-Aminoadipate	2-Aminoisobutyrate	2-Aminophenol	2'-Deoxy-5'-Adenosine Monophosphate (dAMP)	2'-Deoxyadenosine 5'-Diphosphate (Dadp)	2-hydroxy glutarate	2-Hydroxy-4-(Methylthio)Butyric Acid	2-Hydroxyhexadecanoic acid	2-Hydroxyisocaproic acid&2-Hydroxyhexanoic acid&2-Ethyl-2-hydroxybutyric acid	2-Hydroxypyridine	2-Hydroxytetradecanoic acid	2-Methylcitrate	2-Methylmaleate	2-Methylpropanal	2-Phosphoglycerate	3-(2-Hydroxyphenyl)Propanoate	3-(4-Hydroxyphenyl)Pyruvate	3,4 Dihydroxymandelate	3,4-Dihydroxybenzoate	3,4-Dihydroxyphenylglycol	3,5-Diiodo-L-Thyronine	3,5-Diiodo-L-Tyrosine	3-Amino-4-Hydroxybenzoate	3-Amino-5-Hydroxybenzoate	3-Dehydroshikimate	3-Hydroxy-3-Methylglutaryl-Coa	3-Hydroxyanthranilate	3-Hydroxybenzaldehyde	3-Hydroxybenzyl Alcohol & 4-Methylcatechol	3-Hydroxybutanoate	3-hydroxybutyric acid	3-Hydroxykynurenine	3-Hydroxymethylglutarate	3-Hydroxyoctanoic acid	3-Methoxy-4-Hydroxymandelate
01_91_WT_plasma1_1	0	256707	384801	0	3.65685e+06	2.13476e+06	144518	4.73862e+07	0	0	1.23671e+07	0	0	0	1.67424e+07	6.36477e+07	0	0	0	9.05148e+06	0	433024	7.07876e+06	0	0	0	123165	0	0	365432	3.43235e+06	0	0	0	0	0	0	0	0	0	0	1.57386e+06	0	4.51613e+07	4.51613e+07	3.03412e+06	2.42457e+06	1.10611e+06	0
02_92_WT_plasma2_1	0	716062	463753	0	3.32234e+06	2.00777e+06	95578	5.49772e+07	0	0	1.06313e+07	0	0	0	1.88016e+07	5.81567e+07	0	0	0	1.05706e+07	0	733366	8.03178e+06	0	0	0	87589	0	0	549998	1.93396e+06	0	0	0	0	0	0	0	0	0	0	1.02677e+06	0	1.0395e+08	1.0395e+08	5.37027e+06	3.58377e+06	980917	0
03_93_WT_plasma3_1	0	858095	708555	0	3.45451e+06	2.34918e+06	28752.6	5.39052e+07	0	0	9.33293e+06	0	0	0	1.77673e+07	7.23382e+07	0	0	0	9.13387e+06	0	1.10908e+06	5.51331e+06	0	0	0	38122.1	0	0	388941	3.4326e+06	0	0	0	0	0	0	0	0	0	0	1.56453e+06	0	1.31534e+08	1.31534e+08	3.61855e+06	3.0731e+06	1.47501e+06	0
04_94_WT_plasma4_1	0	531642	190461	0	2.92705e+06	2.21142e+06	24550.6	8.13272e+07	0	0	5.12858e+06	0	0	0	1.85152e+07	1.0533e+08	0	0	0	1.45128e+07	0	374090	6.55327e+06	0	0	0	20576.8	0	0	745513	6.66355e+06	0	0	0	0	0	0	0	0	0	0	1.66499e+06	0	3.70987e+07	3.70987e+07	2.25923e+06	3.66799e+06	690037	0
05_95_WT_plasma5_1	0	343256	537317	0	3.25682e+06	2.08465e+06	30133.3	6.21411e+07	0	0	2.64499e+06	0	0	0	1.63686e+07	1.22728e+08	0	0	0	1.03731e+07	0	808634	4.88226e+06	0	0	0	88787.1	0	0	193687	1.9555e+06	0	0	0	0	0	0	0	0	0	0	4.11967e+06	0	1.11582e+08	1.11582e+08	3.82069e+06	3.26176e+06	1.18269e+06	0
06_96_WT_plasma6_1	0	477539	818932	0	3.81434e+06	1.51523e+06	50483.7	5.48577e+07	0	0	1.50887e+06	0	0	0	1.24955e+07	6.34133e+07	0	0	0	1.12972e+07	0	941831	4.58723e+06	0	0	0	33554.1	0	0	141112	1.89867e+06	0	0	0	0	0	0	0	0	0	0	1.50805e+06	0	1.8307e+08	1.8307e+08	1.75255e+06	4.13701e+06	1.07929e+06	0
07_97_Akita_plasma1_1	0	319488	911515	0	5.43395e+06	1.30655e+06	81883.3	8.42695e+07	0	0	1.26306e+07	0	0	0	1.336e+07	7.9664e+07	0	0	0	8.03135e+06	0	503628	6.97594e+06	0	0	0	1.55628e+06	0	0	320667	2.91435e+06	0	0	0	0	0	0	0	0	0	0	1.41225e+06	0	2.08785e+08	2.08785e+08	1.02333e+06	2.79115e+06	1.44038e+06	0
08_98_Akita_plasma2_1	0	696744	847906	0	5.03875e+06	962693	26020.7	7.9878e+07	0	0	8.99998e+06	0	0	0	1.08448e+07	1.47053e+08	0	0	0	9.73552e+06	0	634087	8.67399e+06	0	0	0	111589	0	0	308763	2.21466e+06	0	0	0	0	0	0	0	0	0	0	1.77756e+06	0	2.17234e+08	2.17234e+08	1.31603e+06	3.74097e+06	1.18051e+06	0
09_99_Akita_plasma3_1	0	494074	770117	0	4.59885e+06	1.15926e+06	53980.4	6.8092e+07	0	0	2.08531e+07	0	0	0	1.0673e+07	1.00611e+08	0	0	0	7.95667e+06	0	604607	1.09241e+07	0	0	0	226533	0	0	391131	2.48341e+06	0	0	0	0	0	0	0	0	0	0	1.06638e+06	0	2.50199e+08	2.50199e+08	2.35499e+06	4.79455e+06	1.11575e+06	0
10_100_Akita_plasma4_1	0	794641	1.1062e+06	0	4.01538e+06	1.45695e+06	39609.2	7.81296e+07	0	0	1.14812e+07	0	0	0	1.18784e+07	6.16778e+07	0	0	0	8.00947e+06	0	706981	9.40597e+06	0	0	0	136584	0	0	249485	2.52101e+06	0	0	0	0	0	0	0	0	0	0	2.71218e+06	0	1.85268e+08	1.85268e+08	29695	3.47418e+06	1.45133e+06	0
11_101_Akita_plasma5_1	0	846856	1.00029e+06	0	5.93119e+06	1.13467e+06	137578	8.27531e+07	0	0	7.85059e+06	0	0	0	1.40556e+07	1.21701e+08	0	0	0	8.1794e+06	0	968897	1.27253e+07	0	0	0	16284.7	0	0	377107	2.85097e+06	0	0	0	0	0	0	0	0	0	0	1.58343e+06	0	2.54608e+08	2.54608e+08	780499	3.60605e+06	1.69721e+06	0
12_102_Akita_plasma6_1	0	944486	1.22221e+06	0	5.36808e+06	865672	188030	6.75782e+07	0	0	3.66095e+06	0	0	0	1.35786e+07	5.23853e+07	0	0	0	9.5529e+06	0	749715	8.2347e+06	0	0	0	2.67657e+06	0	0	197157	2.14916e+06	0	0	0	0	0	0	0	0	0	0	1.39691e+06	0	3.23292e+08	3.23292e+08	830065	3.48269e+06	1.5485e+06	0
13_103_wt-dapa_plasma1_1	0	534989	521445	0	2.29107e+06	1.54963e+06	20037.9	4.87736e+07	0	0	8.82122e+06	0	0	0	1.33073e+07	4.38994e+07	0	0	0	8.62907e+06	0	655765	8.02968e+06	0	0	0	18623.9	0	0	345116	3.15644e+06	0	0	0	0	0	0	0	0	0	0	1.47468e+06	0	5.44019e+07	5.43746e+07	3.10583e+06	3.36309e+06	946852	0
14_104_wt-dapa_plasma2_1	0	221720	753727	0	3.5008e+06	1.12548e+06	53026.2	4.64723e+07	0	0	5.17743e+06	0	0	0	1.62704e+07	1.42515e+08	0	0	0	9.13063e+06	0	449429	9.70309e+06	0	0	0	45595.6	0	0	397945	2.84928e+06	0	0	0	0	0	0	0	0	0	0	1.10459e+06	0	7.60418e+07	7.60418e+07	1.65162e+06	2.02255e+06	1.08241e+06	0
15_105_wt-dapa_plasma3_1	0	865766	1.23858e+06	0	3.54499e+06	1.17548e+06	26227.8	5.02924e+07	0	0	2.74032e+06	0	0	0	2.04781e+07	1.4045e+08	0	0	0	1.14942e+07	0	819166	7.49933e+06	0	0	0	61042.4	0	0	233066	2.80676e+06	0	0	0	0	0	0	0	0	0	0	2.35139e+06	0	2.10721e+08	2.10721e+08	2.7554e+06	4.56067e+06	1.3948e+06	0
16_106_wt-dapa_plasma4_1	0	250121	354342	0	3.42474e+06	1.11912e+06	76583	4.05505e+07	0	0	3.20551e+06	0	0	0	1.46513e+07	5.79335e+07	0	0	0	8.74946e+06	0	1.03196e+06	8.71629e+06	0	0	0	24366.6	0	0	413397	2.76123e+06	0	0	0	0	0	0	0	0	0	0	1.37476e+06	0	5.58883e+07	5.58883e+07	1.18617e+06	2.82099e+06	835449	0
17_107_wt-dapa_plasma5_1	0	630883	1.24093e+06	0	4.29667e+06	1.96704e+06	137077	4.5616e+07	0	0	1.82359e+06	0	0	0	1.70098e+07	1.37326e+08	0	0	0	1.18563e+07	0	1.33808e+06	1.25814e+07	0	0	0	10731.5	0	0	217874	2.81924e+06	0	0	0	0	0	0	0	0	0	0	1.43581e+06	0	1.77135e+08	1.77135e+08	2.40987e+06	3.36347e+06	1.61328e+06	0
18_108_wt-dapa_plasma6_1	0	328011	618776	0	3.58033e+06	1.53258e+06	130505	3.914e+07	0	0	1.52517e+06	0	0	0	1.2975e+07	4.71025e+07	0	0	0	9.92816e+06	0	581445	6.6335e+06	0	0	0	29547.9	0	0	293764	2.8244e+06	0	0	0	0	0	0	0	0	0	0	1.6872e+06	0	8.30402e+07	8.30402e+07	2.09238e+06	2.46387e+06	1.22879e+06	0
19_109_akita-dapa_plasma1_1	0	602270	771842	0	5.4717e+06	1.02644e+06	127709	4.93649e+07	0	0	9.1181e+06	0	0	0	1.88507e+07	7.7537e+07	0	0	0	7.9978e+06	0	957296	1.10108e+07	0	0	0	94551.2	0	0	356972	2.73352e+06	0	0	0	0	0	0	0	0	0	0	1.69819e+06	0	2.24334e+08	2.24334e+08	2.19978e+06	4.5174e+06	1.26202e+06	0
20_110_akita-dapa_plasma2_1	0	704407	674245	0	5.34163e+06	1.39259e+06	73688.2	8.26489e+07	0	0	1.24191e+07	0	0	0	1.58041e+07	1.41426e+08	0	0	0	1.12997e+07	0	783533	1.20314e+07	0	0	0	90338.3	0	0	817513	3.28689e+06	0	0	0	0	0	0	0	0	0	0	2.03447e+06	0	1.7214e+08	1.7214e+08	1.59772e+06	3.77808e+06	1.03025e+06	0
21_111_akita-dapa_plasma3_1	0	592776	413854	0	6.20417e+06	1.02399e+06	94502.8	6.81794e+07	0	0	1.13454e+07	0	0	0	1.56379e+07	5.68231e+07	0	0	0	7.69486e+06	0	719853	1.2665e+07	0	0	0	152899	0	0	598171	5.2455e+06	0	0	0	0	0	0	0	0	0	0	1.58981e+06	0	2.16028e+08	2.16028e+08	1.722e+06	3.07072e+06	1.01697e+06	0
22_112_akita-dapa_plasma4_1	0	663114	1.1048e+06	0	5.25645e+06	963437	98378.8	9.34111e+07	0	0	6.92669e+06	0	0	0	1.41191e+07	1.19785e+08	0	0	0	1.02024e+07	0	884223	1.22031e+07	0	0	0	156277	0	0	324682	6.814e+06	0	0	0	0	0	0	0	0	0	0	2.04841e+06	0	2.21247e+08	2.21247e+08	3.49215e+06	6.94966e+06	1.63728e+06	0
23_113_akita-dapa_plasma5_1	0	863388	1.46057e+06	0	7.05398e+06	1.18628e+06	0	6.46808e+07	0	0	6.23558e+06	0	0	0	1.37109e+07	1.38315e+08	0	0	0	1.19602e+07	0	1.69297e+06	1.26455e+07	0	0	0	4.79688e+06	0	0	511211	5.16999e+06	0	0	0	0	0	0	0	0	0	0	1.73676e+06	0	2.62172e+08	2.62172e+08	2.61806e+06	7.4206e+06	2.15955e+06	0
24_114_akita-dapa_plasma6_1	0	724748	1.56987e+06	0	6.37204e+06	779679	68337.5	6.12237e+07	0	0	6.22768e+06	0	0	0	1.28851e+07	6.20037e+07	0	0	0	1.23522e+07	0	1.34968e+06	1.0649e+07	0	0	0	329861	0	0	394399	5.35102e+06	0	0	0	0	0	0	0	0	0	0	1.70615e+06	0	2.67356e+08	2.67356e+08	2.24255e+06	7.52077e+06	2.16347e+06	0
25_115_WT_ON_fast_plasma1_1	0	892586	1.31436e+06	0	4.31581e+06	2.23348e+06	88529	7.37101e+07	0	0	806879	0	0	0	1.99551e+07	2.53721e+08	0	0	0	1.32096e+07	0	841509	2.59973e+07	0	0	0	51250.1	0	0	505098	3.39834e+06	0	0	0	0	0	0	0	0	0	0	2.27967e+06	0	3.13771e+08	3.13771e+08	3.82947e+06	4.85895e+06	1.71239e+06	0
26_116_WT_ON_fast_plasma2_1	0	498480	464502	0	2.64345e+06	1.59859e+06	39645	4.13052e+07	0	0	413460	0	0	0	1.87701e+07	2.03757e+08	0	0	0	1.14448e+07	0	700957	1.90176e+07	0	0	0	12945.6	0	0	397106	2.55229e+06	0	0	0	0	0	0	0	0	0	0	1.51233e+06	0	2.53631e+08	2.53631e+08	4.19381e+06	4.77854e+06	890944	0
27_117_WT_ON_fast_plasma3_1	0	644827	847073	0	3.34849e+06	1.86857e+06	49588.1	7.11744e+07	0	0	972521	0	0	0	2.57386e+07	1.41194e+08	0	0	0	1.46798e+07	0	1.03301e+06	2.15841e+07	0	0	0	190221	0	0	556759	5.16937e+06	0	0	0	0	0	0	0	0	0	0	2.13284e+06	0	2.20867e+08	2.20867e+08	4.48603e+06	5.00992e+06	1.64723e+06	0
28_118_WT_ON_fast_plasma4_1	0	611374	1.07424e+06	0	3.75918e+06	2.0266e+06	97206.5	5.02546e+07	0	0	1.87963e+06	0	0	0	2.94495e+07	1.44264e+08	0	0	0	1.42366e+07	0	962604	1.65094e+07	0	0	0	69479.6	0	0	398104	3.67907e+06	0	0	0	0	0	0	0	0	0	0	1.61858e+06	0	1.74059e+08	1.74059e+08	6.66281e+06	4.28853e+06	1.58272e+06	0
29_119_WT_ON_fast_plasma5_1	0	NaN	10424.2	0	100585	204704	0	1.47071e+06	0	0	40123.8	0	0	0	1.14955e+06	6.27461e+06	0	0	0	1.58983e+06	0	15214.8	507217	0	0	0	22444	0	0	12364.9	164222	0	0	0	0	0	0	0	0	0	0	259172	0	3.84794e+06	3.57124e+06	0	278793	40957.9	0
30_120_WT_ON_fast_plasma6_1	0	468385	635321	0	3.15688e+06	1.72576e+06	120131	4.05699e+07	0	0	2.04413e+06	0	0	0	1.78957e+07	1.52031e+08	0	0	0	1.0983e+07	0	788232	1.75139e+07	0	0	0	40580.9	0	0	510762	3.17009e+06	0	0	0	0	0	0	0	0	0	0	1.42307e+06	0	2.19876e+08	2.19876e+08	3.71829e+06	4.31544e+06	1.25787e+06	0
[truncated: 503 more columns]
